# Supplementary material for: Metabolic Signatures Associated with Severity in Hospitalized COVID-19 Patients
Source: Int J Mol Sci. 2021 Apr 30;22(9):4794. doi: 10.3390/ijms22094794 (PMC8124482; doi:10.3390/ijms22094794)
Supplement: Supplementary file 1 [file ijms-22-04794-s001.zip]

Archive with 1 entries (1 files):
- ijms-1156574-supplementary.pdf
